# Supplementary material for: Effects of exercise on NAFLD using non-targeted metabolomics in adipose tissue, plasma, urine, and stool
Source: Sci Rep. 2022 Apr 20;12:6485. doi: 10.1038/s41598-022-10481-9 (PMC9019539; doi:10.1038/s41598-022-10481-9)
Supplement: Supplementary file 1 — Supplementary Information 1. [file 41598_2022_10481_MOESM1_ESM.xlsx]

## Sheet: Sheet1
Supplementary Table 3. Significantly different metabolites across adipose tissue, plasma, urine, and stool with their observed LC-MS characteristics. Identification level 1 = identified with a reference standard; Identification level 2 = putatively annotated based on publicly available exact m/z and MS/MS spectra; Identification level 3 = putatively characterised compound class based on MS/MS spe…
Sample Type (Most abundant and significant)	Metabolite name	Change after intervention in Plasma	Change after intervention in Adipose Tissue	Change after intervention in Urine	Change after intervention in Stool	Standardised Estimate of the most abundant and significant sample type (linear mixed model)#	raw p-value of the most abundant and significant sample type	FDR corrected p-value of the most abundant and significant sample type	Significance (-log p-value)	m/z	Retention time (min)	Metabolite Class	KEGG Identifier	Pubchem identifier	HMDB Identifier	Formula	Detected ionisation mode	Identification Level	Adduct	MS/MS spectrum [m/z (intensity %)]
Stool	Bilirubin	Increased	Increased	Decreased	Increased*	-0.672	0.037	0.931	1.436	585.268	0.447	Tetrapyrroles and derivatives	C00486	5280352	HMDB0000054	C33H36N4O6	HILIC_pos	2	[M+H]+	299.139 (100), 271.144 (28), 300.14 (13), 211.126 (5),257.126 (5), 212.112 (4), 239.119 (4), 168.068 (3), 183.092 (3), 208.075 (3), 227.114 (3), 240.128 (3)
Urine	Trimethyllysine	Increased	Increased	Decreased	Decreased	-0.784	0.015	0.507	1.836	189.16	0.504	Amino acids, peptides, and analogues	C03793	440120	HMDB0001325	C9H20N2O2	RP_pos	1	[M+H]+	130.086 (100), 189.158 (93), 84.081 (81), 60.081 (50),144.139 (4), 56.05 (1),67.054 (1), 72.081 (1)
Adipose tissue	Dimethylarginine	Increased*	Increased*	Decreased	Decreased	1.031	0.02	0.953	1.702	203.15	0.581	Amino acids, peptides, and analogues		169148	HMDB0003334	C8H18N4O2	RP_pos	2	[M+H]+	203.151 (100), 116.07 (53), 70.066 (36), 172.108 (28),88.087 (23), 133.097 (18)
Adipose tissue	Arginine	Decreased	Increased*	Decreased	Increased	1.308	0.034	0.953	1.469	175.108	0.584	Amino acids, peptides, and analogues	C00062	6322	HMDB0000517	C6H14N4O2	RP_pos	1	[M+H]+	175.119 (100), 70.065 (65), 60.056 (60), 116.071 (55),158.092 (20), 130.097 (19)
Adipose tissue	Proline-hydroxyproline	Increased	Increased*	Decreased	Increased	1.354	0.039	0.953	1.404	229.118	0.604	Amino acids, peptides, and analogues		11902892	HMDB0006695	C10H16N2O4	RP_pos	2	[M+H]+	70.066 (100), 229.117 (42), 132.066 (23), 86.06 (1)
Urine	Pipecolic acid	Increased	ND	Decreased	Decreased	-0.692	0.014	0.507	1.857	130.086	0.664	Amino acids, peptides, and analogues	C00408	439227	HMDB0000716	C6H11NO2	RP_pos	1	[M+H]+	84.081 (100), 130.086 (42), 74.024 (5), 56.05 (1),97.007 (1), 97.008 (1)
Urine	Guanidinobutanoate	ND	Increased	Decreased	Increased	-0.878	0.01	0.507	2.011	146.092	0.693	Amino acids, peptides, and analogues	C01035	500	HMDB0003464	C5H11N3O2	RP_pos	1	[M+H]+	146.092 (100), 87.045 (43), 86.06 (27), 104.07 (14),146.115 (14), 60.056 (11),128.082 (10),101.06 (8)
Adipose tissue	Methionine	Increased	Increased*	Decreased	ND	1.438	0.012	0.953	1.931	150.059	0.721	Amino acids, peptides, and analogues	C00073	6137	HMDB0000696	C5H11NO2S	RP_pos	1	[M+H]+	104.053 (100), 56.05 (67), 133.031 (63), 102.055 (24),61.011 (23), 150.058 (17)
Plasma	PC(16:0/16:0)	Increased*	Decreased	ND	ND	0.79	0.046	0.904	1.333	734.573	0.764	Glycerophospholipids			HMDB0000564	C40H80NO8P	HILIC_pos	2	[M+H]+	734.568 (100), 184.072 (18), 86.097 (1), 727.295 (1),730.142 (1), 732.032 (1), 734.251 (1)
Plasma	SM(d36:2)	Increased*	Decreased	ND	Decreased	0.914	0.012	0.904	1.932	729.591	0.959	Sphingolipids			HMDB0012100/HMDB0240631	C41H81N2O6P	HILIC_pos	2	[M+H]+	184.073 (100), 729.59 (34), 461.778 (2), 87.098 (1),104.108 (1), 469.264 (1)
Plasma	SM(d34:2)	Increased*	Decreased	ND	Decreased	0.792	0.026	0.904	1.593	701.562	0.991	Sphingolipids			HMDB0240638/HMDB0240613	C39H77N2O6P	HILIC_pos	2	[M+H]+	184.072 (100), 701.56 (29), 184.129 (2), 185.073 (1),683.547 (1)
Urine	Salsolinol	ND	ND	Decreased	Decreased	-0.958	0.013	0.507	1.891	180.102	1.02	Tetrahydroisoquinolines	C09642	54456	HMDB0005199	C10H13NO2	RP_pos	1	[M+H]+	180.102 (100), 163.075 (53), 145.065 (23), 117.07 (6),137.06 (5), 105.033 (3),133.579 (2), 137.057 (2)
Plasma	SM(d32:1)	Increased*	Increased	ND	ND	0.85	0.023	0.904	1.641	675.545	1.037	Sphingolipids			HMDB0240616/HMDB0012097	C37H75N2O6P	HILIC_pos	2	[M+H]+	184.074 (100), 675.544 (20), 657.529 (2),86.096 (1), 148.575 (1)
Adipose tissue	Tyrosine	Increased	Increased*	Decreased	ND	1.301	0.015	0.953	1.815	182.081	1.243	Amino acids, peptides, and analogues	C00082	6057	HMDB0000158	C9H11NO3	RP_pos	1	[M+H]+	136.076 (100), 165.055 (51), 123.045 (33), 147.044 (17),119.049 (17), 182.081 (8)
Adipose tissue	Uridine	Increased	Increased*	Decreased	Decreased	1.386	0.012	0.953	1.916	243.063	1.269	Pyrimidine nucleosides	C00299	6029	HMDB0000296	C9H12N2O6	RP_neg	1	[M-H]-	110.024 (100), 200.056 (33), 243.063 (26), 152.035 (14),82.028 (10), 140.034 (10),153.03 (9),66.034 (6), 111.02 (6),122.023 (6)
Stool	Creatinine	Decreased	Decreased	ND	Decreased*	-0.882	0.032	0.931	1.499	114.066	1.299	Amino acids, peptides, and analogues	C00791	588	HMDB0000562	C4H7N3O	HILIC_pos	1	[M+H]+	44.05 (100), 114.067 (83), 86.072 (6), 43.029 (4),42.035 (1), 82.065 (1), 114.043 (1), 114.113 (1), 114.341 (1)
Urine	Methylxanthine	ND	ND	Decreased	ND	-0.992	0.033	0.507	1.479	167.056	1.354	Xanthines	C16353	68374	HMDB01991	C6H6N4O2	RP_pos	2	[M+H]+	167.056 (100), 124.051 (16), 142.06 (8), 85.064 (1),150.027 (1)
Stool	Hydroxyethyl tetramethylpiperidinol	Increased	Increased	ND	Increased*	0.764	0.032	0.931	1.501	202.18	1.41	Piperidines		104301		C11H23NO2	HILIC_pos	2	[M+H]+	43.019 (1), 43.518 (1), 43.826 (1), 43.959 (1),44.049 (22), 44.077 (0), 44.177 (1), 44.357 (1)
Urine	Propionylcarnitine	Increased	Decreased	Decreased	ND	-0.895	0.017	0.507	1.77	218.139	1.44	Acylcarnitines			HMDB0000824	C10H20NO4	RP_pos	1	[M+H]+	85.029 (100), 218.138 (58), 159.064 (18), 60.081 (13),149.966 (9), 201.923 (9),174.084 (8), 197.441 (8)
Urine	Deoxyuridine	ND	ND	Decreased	ND	-0.973	0.024	0.507	1.628	273.074	1.562	Pyrimidine nucleosides	C00526	13712	HMDB0000012	C9H12N2O5	RP_neg	1	[M-H]-	227.069 (100), 184.061 (35), 91.746 (7), 89.138 (5),110.782 (5), 63.659 (4),79.739 (4),85.182 (4)
Adipose tissue	Acetamidobutyric acid	ND	Decreased*	Decreased	Decreased	-1.23	0.04	0.953	1.399	146.081	1.642	Amino acids, peptides, and analogues	C02946	18189	HMDB0003681	C6H11NO3	RP_pos	2	[M+H]+	86.06 (100), 87.044 (4), 104.07 (3), 72.08 (1),100.047 (1), 118.087 (1),128.069 (1),146.059 (1)
Urine	Dimethyluric acid	ND	ND	Decreased	ND	-1.099	0.024	0.507	1.628	197.067	1.721	Xanthines			HMDB0001857	C7H8N4O3	RP_pos	2	[M+H]+	197.068 (100), 126.066 (3), 182.042 (3), 69.045 (1),73.798 (1), 81.118 (1),106.836 (1)
Urine	Theophylline	Decreased	ND	Decreased	Decreased	-0.858	0.021	0.507	1.676	181.072	2.057	Xanthines		13097	HMDB0001889	C7H8N4O2	RP_pos	2	[M+H]+	181.071 (100), 139.038 (6), 135.091 (3), 163.04 (3),111.044 (2), 81.033 (1),84.081 (1), 108.068 (1)
Adipose tissue	LPE(16:0)	Increased	Increased*	ND	Increased	1.221	0.049	0.953	1.313	454.295	2.062	Glycerophospholipids			HMDB0011503	C21H44NO7P	HILIC_pos	2	[M+H]+	454.294 (100), 313.275 (80), 44.049 (70), 436.28 (32),393.234 (27), 62.06 (19), 216.061 (8), 454.202 (6), 282.281 (5), 251.112 (4), 62.309 (3), 198.05 (3)
Urine	Methylcrotonylglycine	ND	Increased	Decreased	Decreased	-0.651	0.007	0.507	2.169	158.081	2.107	Amino acids, peptides, and analogues		169485	HMDB0000459	C7H11NO3	RP_pos	2	[M+H-H2O]+	158.081 (100), 95.049 (35), 141 (25), 53.039 (16),112.076 (16), 105.045 (7),70.066 (4),98.06 (3), 81.034 (2),51.023 (1)
Adipose tissue	Phenylalanine	Increased	Increased*	Decreased*	Increased	1.294	0.02	0.953	1.709	164.071	2.158	Amino acids, peptides, and analogues	C00079	6140	HMDB0000159	C9H11NO2	RP_neg	1	[M-H]-	147.044 (100), 164.071 (63), 72.008 (38), 148.049 (6),103.919 (3), 87.924 (1),91.054 (1),118.066 (1), 118.943 (1),119.05 (1)
Urine	Butyrylcarnitine/Isobutyryl-L-carnitine	Increased	Increased	Decreased	Decreased	-0.736	0.018	0.507	1.751	232.154	2.186	Acylcarnitines	C02862	213144	HMDB0002013	C11H21NO4	RP_pos	2	[M+H]+	85.029 (100), 232.153 (62), 173.08 (19), 60.081 (11),53.663 (3), 75.049 (3),92.407 (3),174.128 (3), 176.86 (3),217.951 (3)
Urine	(4-ethyl-2,6-dihydroxyphenyl)oxidanesulfonic acid	ND	ND	Decreased	ND	-1.098	0.005	0.507	2.282	233.013	2.323	Phenylsulfates		131834405	HMDB0128030	C8H10O6S	RP_neg	2	[M-H]-	153.055 (100), 233.012 (77), 153.02 (32), 123.044 (17),79.956 (10), 232.977 (10),233.154 (8),99.925 (7), 214.967 (6),96.959 (5)
Urine	Glutaric acid	Increased*	Increased	Decreased*	Increased	0.871	0.023	0.904	1.641	131.034	2.324	Dicarboxylic acids and derivatives	C00489	743	HMDB0000661	C5H8O4	RP_neg	1	[M-H]-	87.044 (100), 131.034 (24), 113.024 (7), 88.047 (2),69.033 (1), 115.92 (1)
Stool	Threonylleucine	ND	Decreased	Decreased	Decreased*	-0.685	0.05	0.931	1.305	233.15	2.41	Amino acids, peptides, and analogues		7021827	HMDB0029065	C10H20N2O4	RP_pos	2	[M+H]+	74.06 (100), 132.102 (23), 233.149 (19), 86.097 (16),187.144 (13), 148.112 (12),57.071 (11), 74.059 (11)
Urine	Hydrochlorothiazide	Increased	Increased	Decreased	Decreased	-0.629	0.003	0.507	2.562	295.958	2.419	Benzothiadiazines	C07041	3639	HMDB0001928	C7H8ClN3O4S2	RP_neg	2	[M-H]-	295.959 (100), 268.947 (62), 204.985 (46), 77.964 (16),126.01 (3), 216.984 (2),231.997 (2),52.008 (1), 92.898 (1),97.694 (1)
Urine	(Hydroxy-nitrophenyl)methanesulfonic acid	ND	ND	Decreased	ND	-0.611	0.007	0.507	2.185	231.992	2.574	Nitrophenols		152246		C7H7NO6S	RP_neg	2	[M-H]-	152.035 (100), 231.993 (44), 108.045 (21), 79.956 (6),99.925 (6), 142.051 (5),115.92 (4),96.959 (2), 116.928 (2),150.018 (2)
Adipose tissue	Leucic acid	ND	Increased*	Decreased	ND	1.395	0.01	0.953	1.993	131.071	2.969	Amino acids, peptides, and analogues	C03264	5597	HMDB0000624	C6H12O3	RP_neg	2	[M-H]-	85.065 (100), 131.071 (89), 71.049 (43), 115.92 (15),113.06 (11), 87.08 (8),57.033 (7),129.055 (7), 86.068 (3),116.92 (2)
Plasma	3-(4-Hydroxyphenyl)lactate	Increased*	Decreased	Increased	Decreased	0.675	0.011	0.904	1.957	181.051	3.017	Phenylpropanoic acids	C03672	9378	HMDB0000755	C9H10O4	RP_neg	2	[M-H]-	163.039 (100), 181.05 (77), 135.045 (71), 119.049 (46),72.992 (25), 121.028 (23),164.043 (8),59.013 (5), 136.048 (5),93.033 (3)
Urine	Glutamylleucine	ND	ND	Decreased	Decreased	-0.824	0.013	0.507	1.892	261.144	3.189	Amino acids, peptides, and analogues		151023	HMDB0011171	C11H20N2O5	RP_pos	2	[M+H]+	86.097 (100), 132.102 (76), 84.045 (34), 261.142 (21),198.113 (19), 130.049 (17),244.118 (14)
Plasma	Sulfoxyphenylacetyl dehydroalanine	Increased*	ND	Increased	ND	0.775	0.034	0.904	1.474	300.019	3.196	Amino acids, peptides, and analogues		126394	HMDB0246581	C11H11NO7S	RP_neg	2	[M-H]-	176.072 (100), 300.018 (71), 220.06 (40), 148.076 (36),119.049 (13), 256.028 (11),147.044 (4),79.956 (3), 113.023 (3),124.041 (2)
Plasma	Caffeoylcholine	Increased*	Increased	Decreased	ND	0.677	0.036	0.904	1.442	266.139	3.281	Coumaric acids and derivatives		6440794		C14H20NO4	RP_pos	2	[M]+	85.029 (100), 266.14 (45), 207.065 (23), 105.033 (7),60.081 (5), 123.044 (2),144.101 (2)
Stool	Xanthurenic Acid	ND	ND	Decreased*	Increased*	0.754	0.018	0.931	1.741	204.03	3.344	Quinolines and derivatives	C02470	5699	HMDB0000881	C10H7NO4	RP_neg	1	[M-H]-	160.04 (100), 204.031 (14), 116.049 (3), 124.048 (3),161.044 (3), 204.006 (2),62.765 (1),99.925 (1), 123.044 (1),125.023 (1)
Plasma	(3-Methoxy-4-hydroxyphenyl)ethylene glycol sulfate	Increased*	ND	Increased	ND	0.839	0.021	0.904	1.687	245.013	3.355	Phenylsulfates		4183	HMDB0000559	C9H12O7S	RP_neg	2	[M-H]-	165.056 (100), 245.011 (84), 119.049 (18), 121.065 (14),150.031 (10), 79.956 (7),166.059 (2),107.049 (1), 163.039 (1),183.065 (1)
Adipose tissue	Acetylputrescine	Increased	Increased*	Decreased	Decreased	1.156	0.049	0.953	1.308	131.118	3.434	Carboximidic acids and derivatives	C02714	122356	HMDB0002064	C6H14N2O	HILIC_pos	1	[M+H]+	114.092 (100), 72.081 (87), 72.044 (28), 131.118 (25),60.044 (8), 30.033 (6), 72.133 (3), 72.739 (3), 131.337 (3), 43.015 (2), 43.413 (2), 55.056 (2)
Stool	Phenylacetamide	Increased	ND	Decreased	Decreased*	-0.658	0.043	0.931	1.369	136.075	3.596	Phenylacetamides	C02505	7680	HMDB0010715	C8H9NO	RP_pos	2	[M+H]+	91.055 (100), 136.076 (38), 118.063 (1)
Plasma	Isopropylmalic acid	Decreased*	ND	Decreased	ND	-0.895	0.048	0.904	1.322	175.061	3.622	Hydroxy fatty acids	C02504	5280523	HMDB0000402	C7H12O5	RP_neg	2	[M-H]-	115.039 (100), 175.061 (79), 113.06 (39), 85.065 (35),157.05 (12), 131.071 (9),59.012 (3),116.043 (2), 129.055 (2),57.033 (1)
Stool	Glycine-Betaine	Increased	Decreased	Decreased	Decreased*	-0.938	0.008	0.931	2.121	118.087	3.778	Amino acids, peptides, and analogues	C00719	248	HMDB0000043	C5H12NO2	HILIC_pos	1	[M+H]+	58.065 (100), 118.086 (95), 59.073 (48), 58.097 (2),42.033 (1), 43.041 (1), 44.049 (1), 56.049 (1), 58.364 (1), 59.105 (1), 74.061 (1), 118.148 (1)
Plasma	Methyl proline	Decreased*	Decreased	Decreased	Increased	-1.089	0.013	0.904	1.872	130.087	3.84	Amino acids, peptides, and analogues		643474	HMDB0094696	C6H11NO2	HILIC_pos	2	[M+H]+	84.08 (100), 42.033 (20), 82.065 (11), 44.049 (5),58.063 (3), 85.082 (3), 130.082 (2), 55.052 (1), 81.401 (1), 83.832 (1), 84.118 (1), 84.212 (1)
Urine	Glucoronic acid	ND	ND	Decreased	ND	-0.852	0.009	0.507	2.03	193.035	3.884	Uronic acid		94715		C6H10O7	RP_neg	2	[M-H]-	122.06 (100), 150.056 (92), 93.033 (61), 72.992 (20),113.024 (20), 59.012 (14),74.023 (14),85.028 (11), 71.013 (10),82.028 (9)
Stool	Leucyl-leucine	ND	Decreased	ND	Decreased*	-0.647	0.048	0.931	1.316	245.186	4.055	Amino acids, peptides, and analogues			HMDB0254039	C12H24N2O3	RP_pos	2	[M+H]+	86.097 (100), 245.185 (7), 132.102 (4), 199.18 (2),228.1 (2), 182.093 (1)
Stool	Coumaric acid	ND	ND	Increased	Decreased*	-1.093	0.019	0.931	1.728	147.044	4.092	Hydroxycinnamic acids	C12621	637541	HMDB0001713	C9H8O3	RP_pos	1	[M+H-H2O]+	147.044 (100), 119.049 (96), 91.055 (47), 65.039 (2),84.045 (1), 97.008 (1),103.94 (1)
Adipose tissue	Leucine	Increased	Increased*	Decreased	Decreased	1.405	0.005	0.953	2.265	132.102	4.097	Amino acids, peptides, and analogues			HMDB0000687	C6H13NO2	HILIC_pos	2	[M+H]+	44.049 (100), 43.054 (46), 86.096 (34), 41.038 (16),30.032 (7), 41.951 (2), 45.027 (2), 86.558 (2), 30.408 (1), 43.127 (1), 43.266 (1), 43.344 (1)
Stool	leucyl-phenylalanine	Increased	Decreased	Decreased	Decreased*	-1.089	0.008	0.931	2.11	279.17	4.552	Amino acids, peptides, and analogues			HMDB0013243	C15H22N2O3	RP_pos	2	[M+H]+	120.08 (100), 279.168 (6), 86.096 (4), 132.102 (3),149.023 (2), 103.054 (1)
Adipose tissue	SCHEMBL635185	ND	Decreased*	Increased	ND	1.519	0.011	0.953	1.969	415.254	4.568	Piperidines		72055		C9H16N4O	RP_pos	2	[2M+Na]+	89.06 (100), 133.085 (51), 89.059 (48), 91.744 (10),177.11 (10), 105.2 (8),106.817 (7),107.024 (7), 55.407 (6),60.452 (6)
Plasma	Indolelactic acid	Increased*	Decreased	Decreased	Decreased	0.661	0.004	0.904	2.426	206.081	4.774	Indoles and derivatives	C02043	676157	HMDB0000671	C11H11NO3	RP_pos	1	[M+H]+	160.076 (100), 188.07 (96), 206.08 (73), 130.065 (58),146.06 (54), 170.059 (29),130.062 (23)
Urine	Isatin	ND	ND	Decreased	Decreased	-0.808	0.017	0.507	1.776	148.039	4.887	Indoles and derivatives	C11129	7054	HMDB0240740	C8H5NO2	RP_pos	2	[M+H]+	148.039 (100), 120.044 (15), 92.05 (4), 130.029 (2),53.039 (1), 65.039 (1),88.953 (1),95.048 (1),111.021 (1)
Adipose tissue	Proline	Increased	Increased*	Decreased	Increased	1.379	0.01	0.953	1.985	116.071	4.954	Amino acids, peptides, and analogues	C00148	145742	HMDB0000162	C5H9NO2	HILIC_pos	1	[M+H]+	70.065 (100), 116.071 (17), 43.054 (5), 70.101 (2),28.017 (1), 41.039 (1), 53.038 (1), 55.041 (1), 68.05 (1), 70.158 (1), 71.067 (1)
Stool	Dimethoxycinnamic acid	ND	Increased	Decreased	Decreased*	-0.654	0.007	0.931	2.144	191.07	4.972	Coumaric acids and derivatives		717531	HMDB0034315	C11H12O4	RP_pos	2	[M+H-H2O]+	191.071 (100), 163.076 (36), 191.063 (23), 148.051 (9),160.051 (4), 176.046 (4),105.07 (3),119.049 (2), 132.056 (2),133.063 (2)
Adipose tissue	Acetyllysine	Increased	Increased*	Decreased	Decreased	1.32	0.026	0.953	1.579	189.124	5.757	Amino acids, peptides, and analogues	C02727	92832	HMDB0000206	C8H16N2O3	HILIC_pos	2	[M+H]+	126.091 (100), 189.122 (25), 84.082 (14), 143.12 (10),130.085 (9), 129.098 (5), 147.109 (4), 126.132 (3), 22.604 (2), 126.691 (2), 84.649 (1), 126.353 (1)
Urine+Stool	Glycocyamine	Decreased	Decreased	Decreased*	Decreased*	-0.718	0.002	0.507	2.632	118.061	5.823	Amino acids, peptides, and analogues	C00581	763	HMDB0000128	C3H7N3O2	HILIC_pos	2	[M+H]+	58.065 (100), 118.086 (95), 59.073 (48), 58.097 (2),42.033 (1), 43.041 (1), 44.049 (1), 56.049 (1), 58.364 (1), 59.105 (1), 74.061 (1), 118.148 (1)
Adipose tissue	Geranic acid	Increased	Increased*	Decreased	Increased	1.234	0.039	0.953	1.408	169.122	5.869	Monoterpenoids	C16461	5275520	HMDB0036103	C10H16O2	RP_pos	2	[M+H]+	109.102 (100), 133.101 (51), 81.07 (47), 107.086 (45),151.112 (42), 141.127 (35),67.055 (28)
Adipose tissue	Threonine	Increased	Increased*	Decreased	Decreased	1.399	0.021	0.953	1.676	120.066	5.896	Amino acids, peptides, and analogues	C00188	6288	HMDB0000167	C4H9NO3	HILIC_pos	1	[M+H]+	56.048 (100), 74.06 (82), 84.045 (27), 102.056 (9),56.128 (8), 74.197 (7)
Urine	Glutamine	Decreased	Increased	Decreased	Decreased	-0.778	0.008	0.507	2.122	147.076	6.233	Amino acids, peptides, and analogues	C00064	5961	HMDB0000641	C5H10N2O3	HILIC_pos	1	[M+H]+	130.05 (100), 84.045 (89), 56.049 (25), 101.07 (19),41.038 (6), 105.957 (3), 132.93 (3), 84.151 (2), 85.447 (2), 130.177 (2), 130.263 (2), 130.733 (2)
Stool	Methyl histidine	Increased	Increased	Decreased*	Decreased*	-0.865	0.026	0.931	1.582	170.092	6.396	Amino acids, peptides, and analogues	C01152	64969	HMDB0000479	C7H11N3O2	HILIC_pos	1	[M+H]+	124.086 (100), 83.06 (26), 109.075 (17), 96.068 (16),56.048 (7), 68.049 (7), 97.075 (7), 81.044 (6), 82.065 (3), 93.043 (2), 95.059 (2), 109.062 (2)
Adipose tissue	Nerylacetate	ND	Increased*	Decreased	Increased	1.454	0.015	0.953	1.826	197.154	6.657	Fatty alcohol esters			HMDB0035157	C12H20O2	RP_pos	2	[M+Na]+	137.132 (100), 81.07 (30), 95.086 (22), 197.173 (17),179.142 (16), 67.055 (13),161.132 (11), 135.117 (9)
Adipose tissue	Dimethyllysine	Increased	Increased*	Decreased*	Decreased	1.525	0.007	0.953	2.141	175.143	6.805	Amino acids, peptides, and analogues	C05545	4478779	HMDB0013287	C8H18N2O2	HILIC_pos	2	[M+H]+	175.143 (100), 84.08 (94), 130.086 (64), 130.123 (18),46.064 (13), 158.117 (4), 56.048 (2), 86.097 (2), 67.052 (1), 74.022 (1), 84.12 (1), 84.382 (1)
Urine	Methylindole	ND	ND	Decreased	Increased	-0.753	0.011	0.507	1.946	132.081	7.015	Indoles and derivatives		7224		C9H9N	RP_pos	2	[M+H]+	132.08 (100), 117.057 (8), 90.948 (4), 55.935 (3),90.947 (3), 72.937 (2),104.963 (2),56.943 (1), 86.096 (1),105.069 (1)
Adipose tissue	Lysine	Increased	Increased*	Decreased	Increased	1.616	0.007	0.953	2.126	147.113	7.238	Amino acids, peptides, and analogues	C00047	5962	HMDB0000182	C6H14N2O2	HILIC_pos	1	[M+H]+	84.08 (100), 130.086 (40), 147.111 (7), 56.048 (6),70.063 (6), 129.101 (2), 84.12 (1), 84.176 (1), 84.236 (1), 102.088 (1), 112.081 (1)
Urine	Ornithine	Decreased	Increased	Decreased	Decreased	-0.91	0.011	0.507	1.957	133.098	7.298	Amino acids, peptides, and analogues	C00515	71082	HMDB0003374	C5H12N2O2	HILIC_pos	1	[M+H]+	70.065 (100), 116.07 (45), 115.087 (18), 133.094 (7),43.052 (3), 70.417 (2), 28.112 (1), 41.038 (1), 70.088 (1), 70.155 (1), 70.213 (1), 70.251 (1)
Urine	Muricholic acid	ND	ND	Decreased	ND	-0.727	0.017	0.507	1.78	355.263	7.445	Bile acids		119473	HMDB0000865	C24H40O5	RP_pos	2	[M+Na]+	355.264 (100), 337.254 (15), 213.163 (12), 105.07 (7),107.086 (7), 133.101 (7),145.101 (7),159.116 (7), 241.193 (7),93.07 (6)
Adipose tissue	Hydroxydodecanoic acid	Increased	Increased*	Increased	Decreased	1.202	0.042	0.953	1.373	215.165	8.724	Medium-chain hydroxy acids and derivatives	C08317	79034	HMDB0002059	C12H24O3	RP_neg	1	[M-H]-	215.164 (100), 169.16 (56), 197.155 (29), 57.033 (11),179.142 (7), 213.149 (7),71.049 (2),84.02 (2), 141.128 (2),170.162 (2)
Adipose tissue	Glycodeoxycholic acid	Decreased	Decreased*	Decreased*	Decreased	-1.295	0.023	0.953	1.643	432.311	9.201	Bile acids		3035026		C26H43NO5	RP_pos	2	[M-H2O+H]+	414.302 (100), 76.04 (37), 339.267 (33), 321.257 (26),158.081 (21), 201.166 (15),175.148 (15)
Adipose tissue	Glycoursodeoxycholic acid	Decreased	Decreased*	Decreased*	Decreased	-1.273	0.02	0.953	1.706	448.308	9.202	Bile acids		12310288	HMDB0000708	C26H43NO5	RP_neg	1	[M-H]-	448.307 (100), 74.023 (39), 386.31 (2), 66.718 (1),92.125 (1), 98.921 (1),106.705 (1),163.098 (1), 174.584 (1),191.681 (1)
Urine	NCGC00384756-01	Increased	ND	Decreased	ND	-0.751	0.011	0.507	1.962	431.316	9.38	Triterpenoids		51136435		C27H42O4	RP_pos	2	[M+CH3OH+H]+	413.304 (100), 431.324 (12), 95.086 (11), 145.102 (10),159.117 (10), 213.163 (9),227.178 (8), 255.209 (8)
Stool	Octadecanoylcarnitine	Increased	Increased	ND	Decreased*	-0.602	0.047	0.931	1.328	428.373	9.75	Acylcarnitines		52922056	HMDB0000848	C25H49NO4	RP_pos	1	[M+H]+	85.029 (100), 428.376 (50), 60.082 (13), 428.35 (12),369.302 (5), 144.102 (3),57.071 (2), 95.086 (2)
Plasma	Hydroxystearic acid	Increased*	ND	Decreased	Decreased	0.762	0.043	0.904	1.362	299.26	10.215	Long-chain fatty acids		439885	HMDB0062549	C18H36O3	RP_neg	2	[M-H]-	299.26 (100), 281.251 (2), 91.748 (1), 253.257 (1),297.243 (1)
Stool	Octadecanoyl-4-hydroxy-15-methylhexadecasphinganine-1-phosphocholine	ND	ND	ND	Decreased*	-0.807	0.036	0.931	1.439	779.585	10.302	Phosphocholines		70679189		C40H83N2O7P	RP_neg	2	[M+FA-H]-	373.277 (100), 405.306 (13), 91.747 (11), 779.531 (9),57.278 (5), 107.382 (5),138.259 (5),142.832 (5), 173.976 (5),218.195 (5)
Stool	LPC(18:1)	Increased	Decreased	ND	Decreased*	-0.989	0.023	0.931	1.647	1087.7	10.571	Glycerophospholipids			HMDB0002815	C26H62NO7P	RP_neg	2	[2M+FA-H]-	281.25 (100), 506.324 (71), 224.071 (9), 566.35 (5),507.331 (4), 282.25 (3),78.958 (2),91.747 (2), 152.996 (2),168.042 (2)
Adipose tissue	NCGC00385238-01_C25H36O4_	ND	Decreased*	ND	Increased	-1.282	0.022	0.953	1.658	401.266	10.598	Steroid acids		57509447		C25H36O4	RP_pos	2	[M+H]+	401.268 (100), 81.071 (3), 95.086 (3), 400.324 (3),60.081 (2), 107.086 (2),109.101 (2), 121.1 (2)
Plasma	LPA(13:0)	Increased*	Decreased	ND	Increased	0.623	0.05	0.904	1.302	367.19	10.75	Glycerophospholipids			HMDB0114764	C16H33O7P	RP_neg	2	[M-H]-	339.204 (100), 367.2 (92), 311.208 (44), 253.217 (12),309.192 (8), 293.381 (5),55.47 (4),64.944 (4), 98 (4),112.279 (4)
Stool	CHEMBL297810	ND	ND	ND	Decreased*	-0.87	0.016	0.931	1.8	457.368	10.808	Triterpenoids		6918472		C30H48O3	RP_pos	2	[M+H]+	411.358 (100), 95.086 (32), 163.149 (31), 203.178 (30),191.18 (23), 189.163 (18),109.101 (16),107.086 (15), 121.102 (15),135.118 (13)
Urine	Docosahexaenoic acid	Decreased	Increased	Increased	Increased	0.944	0.013	0.507	1.881	329.248	10.837	Very long chain fatty acid	C06429	445580	HMDB0002183	C22H32O2	RP_pos	1	[M+H]+	329.246 (100), 98.985 (39), 81.07 (15), 121.102 (15),133.101 (14), 93.07 (13),95.085 (13),119.086 (13), 161.132 (13),131.085 (12)
Stool	LPE(18:0)	Increased	Increased	Increased	Decreased*	-0.952	0.011	0.931	1.952	482.324	10.86	Glycerophospholipids			HMDB0011130	C23H48NO7P	RP_pos	2	[M+H]+	341.303 (100), 62.061 (24), 310.311 (9), 57.07 (8),71.086 (8), 155.009 (6),85.101 (5),95.086 (5),310.301 (5)
Stool	LPE(18:1)	Increased	Decreased	ND	Decreased*	-0.885	0.021	0.931	1.677	480.31	10.867	Glycerophospholipids			HMDB0011506	C23H46NO7P	RP_neg	2	[M-H]-	283.266 (100), 480.313 (18), 196.039 (11), 78.958 (4),140.011 (4), 214.048 (2),284.267 (2),91.744 (1), 91.749 (1),152.994 (1)
Stool	Oleyl-Leucine	Increased	ND	ND	Decreased*	-0.868	0.05	0.931	1.303	396.347	11.063	Amino acids, peptides, and analogues		52922067	HMDB0241962	C24H45NO3	RP_pos	2	[M+H]+	86.097 (100), 132.102 (76), 69.07 (3), 350.342 (3),396.344 (3), 67.055 (2),81.07 (2), 83.086 (2)
Plasma	Octadecenoyl-oxyoctadecanoic acid	Increased*	Decreased	ND	Increased	0.782	0.036	0.904	1.45	563.506	11.171	Long-chain fatty acids		134778484		C36H68O4	RP_neg	2	[M-H]-	281.251 (100), 282.252 (3), 91.744 (1)
Stool	Stigmasterol	Decreased	Increased	ND	Increased*	0.761	0.049	0.931	1.311	395.367	11.714	Sterols	C05442	5280794	HMDB0000937	C29H48O	RP_pos	1	[M-H2O+H]+	395.364 (100), 81.071 (52), 145.102 (48), 159.117 (40),133.101 (32), 147.117 (31),95.086 (30), 147.115 (25)
Plasma	SM(d31:1)	Increased*	Increased	ND	ND	0.737	0.016	0.904	1.788	661.528	11.89	Sphingolipids				C36H73N2O6P	RP_pos	2	[M+H]-	184.074 (100), 86.097 (9), 124.999 (4), 60.081 (2), 661.514 (1)
Plasma	SM(d18:2/15:0)	Increased*	Increased	ND	Decreased	0.603	0.014	0.904	1.844	687.543	12.015	Sphingolipids				C38H75N2O6	RP_pos	2	[M+H]+	184.074 (100), 86.097 (8), 124.999 (3), 60.081 (2),104.105 (1), 687.547 (1)
Plasma	Cer(d32:2)	Increased*	Increased	ND	Increased	0.888	0.033	0.904	1.48	510.488	12.346	Sphingolipids			HMDB0011773/HMDB0240681	C32H63NO3	RP_pos	2	[M+H]+	236.236 (100), 264.268 (65), 492.476 (16), 254.248 (13),224.235 (9), 282.277 (8),82.065 (6)
Plasma	SM(d35:2)	Increased*	Increased	ND	ND	0.856	0.033	0.904	1.487	715.566	12.53	Sphingolipids				C40H79N2O6P	RP_pos	2	[M+H]-	184.074 (100), 86.097 (9),124.999, 60.081 (2), 574.484 (2), 95.085 (1), 104.106 (1)
Plasma	PC(38:6)	Increased*	Decreased	ND	ND	0.723	0.035	0.904	1.454	836.583	13.36	Glycerophospholipids			HMDB0256154/HMDB0011321	C46H80NO7P	RP_neg	2	[M+FA-H]-	303.235 (100), 776.566 (45), 329.25 (33), 490.329 (11),78.958 (10), 327.236 (9),168.044 (8),674.654 (6), 141.997 (5),189.087 (5)
#The estimate/regression coefficient of the linear mixed model for the interaction between study group and time point represents the difference between the mean change in test group from baseline to endpoint and the mean change in control group from baseline to endpoint. The formula is: (mean of test group at endpoint – mean of test group at baseline) – (mean of control group at endpoint – mean o…
*Significant (p<0.05)
ND - Not Detected

## Sheet: Sheet2
raw p-value	FDR corrected p-value
0.0205454	0.904487		0.021	0.904
0.00522535	0.506832		0.005	0.507
0.00653677	0.506832		0.007	0.507
0.0110518	0.904487		0.011	0.904
0.039912	0.952816		0.04	0.953
0.0263842	0.952816		0.026	0.953
0.0492101	0.952816		0.049	0.953
0.0339902	0.952816		0.034	0.953
0.0366288	0.931354		0.037	0.931
0.0177539	0.506832		0.018	0.507
0.0361676	0.904487		0.036	0.904
0.0331173	0.904487		0.033	0.904
0.0158361	0.931354		0.016	0.931
0.0187128	0.931354		0.019	0.931
0.0317072	0.931354		0.032	0.931
0.0235529	0.506832		0.024	0.507
0.00718206	0.931354		0.007	0.931
0.0198559	0.952816		0.02	0.953
0.00722953	0.952816		0.007	0.953
0.0235699	0.506832		0.024	0.507
0.0131654	0.506832		0.013	0.507
0.0390457	0.952816		0.039	0.953
0.00932578	0.506832		0.009	0.507
0.00754642	0.506832		0.008	0.507
0.012818	0.506832		0.013	0.507
0.0228499	0.904487		0.023	0.904
0.00756575	0.931354		0.008	0.931
0.00233265	0.506832		0.002	0.507
0.0227475	0.952816		0.023	0.953
0.0196638	0.952816		0.02	0.953
0.00974366	0.506832		0.01	0.507
0.00274394	0.506832		0.003	0.507
0.0423323	0.952816		0.042	0.953
0.03154	0.931354		0.032	0.931
0.0434969	0.904487		0.043	0.904
0.00374859	0.904487		0.004	0.904
0.0167332	0.506832		0.017	0.507
0.0476485	0.904487		0.048	0.904
0.0101602	0.952816		0.01	0.953
0.00542945	0.952816		0.005	0.953
0.0483314	0.931354		0.048	0.931
0.00776803	0.931354		0.008	0.931
0.0499039	0.904487		0.05	0.904
0.0225412	0.931354		0.023	0.931
0.0486918	0.952816		0.049	0.953
0.0111641	0.931354		0.011	0.931
0.0210271	0.931354		0.021	0.931
0.00748519	0.952816		0.007	0.953
0.0117148	0.952816		0.012	0.953
0.0261565	0.931354		0.026	0.931
0.0134353	0.904487		0.013	0.904
0.00677082	0.506832		0.007	0.507
0.0113349	0.506832		0.011	0.507
0.0332147	0.506832		0.033	0.507
0.0166028	0.506832		0.017	0.507
0.0109258	0.506832		0.011	0.507
0.0219722	0.952816		0.022	0.953
0.014941	0.952816		0.015	0.953
0.0364287	0.931354		0.036	0.931
0.046977	0.931354		0.047	0.931
0.035506	0.904487		0.036	0.904
0.0497995	0.931354		0.05	0.931
0.0110465	0.506832		0.011	0.507
0.046469	0.904487		0.046	0.904
0.0351436	0.904487		0.035	0.904
0.0427576	0.931354		0.043	0.931
0.0195295	0.952816		0.02	0.953
0.0138921	0.506832		0.014	0.507
0.0103479	0.952816		0.01	0.953
0.0394441	0.952816		0.039	0.953
0.0169855	0.506832		0.017	0.507
0.0128446	0.506832		0.013	0.507
0.0107345	0.952816		0.011	0.953
0.0143086	0.904487		0.014	0.904
0.0163072	0.904487		0.016	0.904
0.0228807	0.904487		0.023	0.904
0.0255164	0.904487		0.026	0.904
0.0325634	0.904487		0.033	0.904
0.0117002	0.904487		0.012	0.904
0.0488536	0.931354		0.049	0.931
0.0335745	0.904487		0.034	0.904
0.0210661	0.506832		0.021	0.507
0.0210899	0.952816		0.021	0.953
0.049568	0.931354		0.05	0.931
0.0145981	0.506832		0.015	0.507
0.0153072	0.952816		0.015	0.953
0.012138	0.952816		0.012	0.953
0.0181639	0.931354		0.018	0.931
			0
